# Supplementary material for: Ureido‐Ionic Liquid Mediated Conductive Hydrogel: Superior Integrated Properties for Advanced Biosensing Applications
Source: Adv Sci (Weinh). 2024 Jul 3;11(33):2401869. doi: 10.1002/advs.202401869 (PMC11434023; doi:10.1002/advs.202401869)
Supplement: Supplementary file 1 — Supporting Information [file ADVS-11-2401869-s001.zip]

Archive with 3 entries (3 files):
- 3_exercise.mp4
- 3_standing.mp4
- advs202401869-sup-0001-SuppMat.docx
